# Supplementary material for: Nudging healthcare professionals in clinical settings: a scoping review of the literature
Source: BMC Health Serv Res. 2021 Jun 2;21:543. doi: 10.1186/s12913-021-06496-z (PMC8170624; doi:10.1186/s12913-021-06496-z)
Supplement: Supplementary file 1 — Additional file 1. [file 12913_2021_6496_MOESM1_ESM.xlsx]

## Sheet: included articles
selected from initial search (1) or references (2)	system ID	Title	short ref	short author list	publication year	nudging objective	population	sample size	study type	effect logic	Location	duration	outcomes and measurements	findings	implementation medium	implementation details	key words	system 1 or 2	nudging label 1	nudging label 2 (if applicable)	nudging label 3 (if applicable)	nudging label 4 (if applicable)	objective (targeting staff)	objective - detail	delivery medium label 1	delivery medium label 2 (if applicable)	design label	statistically significant positive results?
1	54369065	Effectiveness of SIESTA on Objective and Subjective Metrics of Nighttime Hospital Sleep Disruptors	Arora VM et al. 2019	Arora VM et al.	2019	Improve inpatient sleep	Nurses and physicians (residents and hospitalists) at general medicine hospital unit	2 general medicine units. 1083 patients admited	Two-arm intervention	Increasing awareness for staff to reduce sleep disturbances with unecessary night time interventions. Physician education about the importance of sleep, together with EHR (system 1) nudging phisicians to consider whether night-time interventions were required or if day-time interventions could be substituted. Empowerment program (system 2) for nurses togehter with posters near the hudle board so …	USA	1 year	Proportion of sleep-friendly orders, nocturnal room entries with door sensor, 10-item Potential Hospital Sleep Disruptions and Noises Qeustionnaire (every other weekday to patients that were willing and able), Hospital Consumer Assessment of Healthcare Providers and Systems (percent quiet at night, percent pain well ontrolled)	Percentage of sleep-friendly orders rose on average 31% with EHR nudging. Nightime entries reduced by 44% in the intervention unit. Patients in the intervention unit were 9% more likely to report pain well controlled, and 7% more likely to report quiet at night.	Nudges in EHR (order sets), interprofessional education and empowerment	Default orders in EHR would ask physicians “Continue vital signs throughout the night?”. While the default protocol for heparin q8h was maintained, heparin q12h (9:00 am and 9:00 pm) was introduced as an option in the EHR. All physicians underwent education. One ward had enhanced nudges and activities for nurses: Customized signage depicting empowered nurses advocating for patients was posted nea…	EHR nudging, nurse empowerment	Both	Active choice	Environmental cueing/priming	Education		Procedure	No tests during the night	EHR	Physical environment, routine activities	Prospective pre-post study	Yes
1	54369144	Using 'nudge' principles for order set design: a before and after evaluation of an electronic prescribing template in critical care	Bourdeaux CP et al. 2013	Bourdeaux CP et al.	2013	Increase prescription of chlorhexidine mouthwash and reduce the prescription of hydroxyethylstarch to patients in ICU	Admitting doctors at a ICU unit	1 tertiary, mixed medical and surgical ICU with over 1200 admissions per year	Retrospective study comparing befor and after drugs were available in default order set.	Physician order sets (system 1) can be used to nudge choice of prescription and has been shown to lead to positive outcomes	England	data from 2007 to 2012	Percentage of patients prescribed the target drug, amount prescribed.	Percentage of patients prescribed chlorhexidine increased from 55% to 90.4%. Percentage of patients precribed HES decreased from 54% to 3%, and the volumen prescribed decreased from 630mL to 20mL	Nudges in EHR (order sets)	Default options in drug ordering template that comply with recommendations. Presenting target drugs alongside alternatives that might be better suited as a default.	EHR nudging	System 1	Defaults/pre-orders				Prescriptions/orders	Mouthwash for ICU patients befor intubation	EHR		Retrospective pre-post study	Yes
1	54369145	Increasing compliance with low tidal volume ventilation in the ICU with two nudge-based interventions: evaluation through intervention time-series analyses	Bourdeaux CP et al. 2016	Bourdeaux CP et al.	2016	Increase use of low TVe ventilation in ICU	Entire clinical team	One tertiary, mixed medical and surgical ICU with 20 beds, admitting over 1300 patients per year. 2144 patients were considered	Prospective observational study with 2 interventions. The dashboard intervention was introduced 1 year before the default intervention, and from that point, the interventions ran concurrently	Default setting (system 1) as well as visual information and alerts (system 2) can be used to nudge clinicians to abide by recommendations.	England	4 years. Oct 2010 to Sep 2014.	TVes in mL/Kg IBW automatically recorded in EHR system	The average TVe was significantly lower for the Adjusted defaults group. Average TVe decreased after introduction of the dashboard, considering the moment TVe crosses 8 (Tve>8) as the starting point for time series analysis. Average TVe decreased increasingly every year since the introduction of the dashboard.	Default setting for ventilators. Large dashboard displaying target outcome with alerts.	(1) Default ventilator settings wereadjusted to comply with low TVe targets from theinitiation of ventilation unless actively changed by aclinician. (2) A large dashboard was deployed displaying TVes in the format mL/kg ideal body weight (IBW) with alerts when TVes were excessive.	Default settings, dashboard alerts, nudging in phisical environemnt	Both	Defaults/pre-orders	Alerts/reminders			Procedure	Ventilation	Medical device/machine	Electronic dashboard	Prospective controlled pre-post study	Yes
1	54369181	Nudging to improve hand hygiene	Caris MG et al. 2018	Caris MG et al.	2018	Improve compliance to hand hygiene	Entire clinical team	Two hospital wards (non-intensive care) with 24 beds each.	Before-after observational study with two different consecutive posters	Cognitive biases affect judgement. Identified biases. Availability heuristic (how easy an event is to recall) can make the chance of infection seem less likely thus affecting compliance to hand hygiene. Other biases: affect heuristic, impact bias, optimism bias, present bias, confirmation bias, default bias, bandwagon bias, loss/gain framing, omission bias, frequency/percentage framing, relative …	The Netherlands	6 weeks (2 baseline, 2 each poster)	Number of times the hand gel sipenser was used (automatic system). Corrected for workload (nurse/patient ratio)	Both posters increased use of hand gel compared to baseline, especially during doctors' rounds.	Posters in the vicinity of hand gel dispenser	Poster 1 (left): ‘Half of all healthcare workers perform well in hand hygiene.Which category do you belong to?’ Poster 2 (right): ‘40% increase in hand hygiene, 40% decrease in healthcare-associated infections’.	Nudging in physical environment.	System 1	Environmental cueing/priming				Hand hygiene		Physical environment		Prospective pre-post study	Yes
1	54369415	Randomised clinical trial: a 'nudge' strategy to modify endoscopic sedation practice	Harewood GC et al. 2011	Harewood GC et al.	2011	Evaluate effect of pre-filling sedation syringes on colonoscopy sedation practices	Endoscopists	6 endoscopists seeing a total of 120 patients for EGD, and 86 patents for colonoscopy	Two-arm intervention.	Default setting/routine practices affecting physician behaviour	Ireland	8 weeks	Amount of sedative administered during procedures	Average midazolam dose was significantlyhigher in the 5-mL group vs. 3-mL group. No other changes were observed between groups.	prefilled syringes	Either 5mL or 3mL syringes prefilled with midazolam. several syringes were available for both the 3mL and 5mL groups.	Default setting, nudging in physical environment.	System 1	Defaults/pre-orders	Alerts/reminders			Procedure	Endoscopy sedation	Routine activities		Randomized controlled trial	Yes
1	54369448	Automated electronic reminders to facilitate primary cardiovascular disease prevention: randomised controlled trial	Holt TA et al. 2010	Holt TA et al.	2010	Improve clinical outcomes and data quality related to cardio-vascular disease	General practice clinics	19 general practices. 38000patients	RCT (randomized by patient)	Flagging patients at risk may increase the chances of the physician taking appropriate steps.	England	2 years (2006-2008)	The annual cardiovascular event rate was the primary outcome. Number and proportion of patients identified in each group was automatically extracted.	The intervention led to an increase in the proportion of patients with sufficient data for risk asessment. No difference was observed in incidence of cardiovascular events	alerts in electronic health record	Patients are automatically screened once a day for CVD risk. If the electronic record of an identified patient (in the intervention group) is opened, a message appears informing the viewer that this patient is in one of 4 risk groups and why. Additional alerts indicate what screening information is misssing from their records.	EHR nudging, alarms	System 2	Alerts/reminders				Procedure	Screening for CVD risk	EHR		Randomized controlled trial	No
1	54369507	Variations in Influenza Vaccination by Clinic Appointment Time and an Active Choice Intervention in the Electronic Health Record to Increase Influenza Vaccination	Kim RH et al. 2018	Kim RH et al.	2018	Increase influenza vaccination rates and remove any variation due to appointment time	Medical assistants at clinics with below average vaccination rates	11 internal medicine and family medicine clinics (3 had implemented the intervention). 96 291 patients	Retrospective study	Prompting medical assistants and providing default order lists increases the likelihood that a vaccination order will be filled out.	USA	3 years (2 pre-intervetnion and 1 post-intervention). Data from 2014 to 2017	The primary outcome measure was the percentage of eligible patients who had the influenzavaccination ordered.	Relative to the 8 AM appointment time, the adjusted odds ratios of vaccination were significantly lower for each subsequent hour of the day. Post-intervention units had slightly higher vaccination rates overall, but also saw a decrease in orders during the day.	Decision support in Electronic health record	EHR checked for patient eligibility forthe influenza vaccine and prompted medical assistants to accept or cancel an order for the vaccine. If accepted, the order would be templated for the clinician to review and sign during the patient visit	EHR nudging	System 2	Active choice				Prescriptions/orders	Vaccination (patient)	EHR		Retrospective controlled study	Yes
1	54369511	Priming' hand hygiene compliance in clinical environments	King D et al. 2016	King D et al.	2016	Improve compliance to hand hygene	Health professionals and service users entering the ICUunit	404 individuals	RCT (three arm)	Priming with olfactory or visual cue to action	USA	3 months	Hygiene compliance (use of hand gel dispenser) through visual observation	Clean, citrus smell significantly improves hand hygene compliance. Visual cue of "male eyes" improves hand hygene compliance but a visual cue with "female eyes" does not.	olfatory or visual cue in physical environment	Clean, citrus smell, photograph of male or female eyes above the gel dispenser	Nudging in physical environment	System 1	Environmental cueing/priming				Hand hygiene		Physical environment		Randomized controlled trial	Yes
1	54369536	Social cohesion: The missing factor required for a successful hand hygiene program	Kwok YL et al. 2016	Kwok YL et al.	2016	Improve compliance to hand hygiene	All healthcare workers at the wards	2 hospital wards (one 24 bed high dependency medical, one 20-bed medium-dependency surgical)	Step-wise intervention	Goal setting. Continuous feedback based on automated measurements. Encouragement from colleagues.	Australia	16 months	Hand hygene compliance (visual auditing and automated system)	Intervention improved hand hygene in the surgical ward but not in the medical ward.	Information shared at staff meetings, hand-ove meetings	Phase 1) Nurse unit managers were provided with compliance rates and shared them with staff at morning hand-over meetings. phase 2) teams were asked to set compliance goals and colleagues were encouraged to prompt each other to hand compliance.	Peer pressure, nuging in physical environment	System 2	Feedback	Goal setting			Hand hygiene		Email	Routine activities	Prospective pre-post study	No
1	54369567	Evaluation of a nudge intervention providing simple feedback to clinicians of the consequence of radiation exposure on demand for computed tomography: a controlled study	Lewis S et al. 2019	Lewis S et al.	2019	Reduce unnecessary CT usage	All physicians receiving results from CT scans at a hospital	2 nearby hospitals	Controlled interrupted time series design.	Warning message prompts physicians to engage in active decision making (System 2).	England	2 years	Demand for CT as the primary outcome measure.	The long-term consequences of exposure to ionising radiation is associated with a 4.6% decrease in the number of CT completed compared to the control hospital over 1 year.	Warning message printed on CT report	Message from the executive medical director: ‘Did you know that a chest, abdo and pelvis CT scan in a 20 year old female population is associated with approximately a 1 in 300 risk of subsequent cancer? The equivalent risk is much lower in 90-year-old men (less than 1 in 3000). Is there an equally effective alternative investigation that does not involve ionising radiation? If so, have you discus…		System 1	Environmental cueing/priming				Prescriptions/orders	Reduce CT scans	Test results		Prospective controlled pre-post study	Yes
1	54369607	Effects of an e-Prescribing interface redesign on rates of generic drug prescribing: exploiting default options	Malhotra S et al. 2016	Malhotra S et al.	2016	Increase the prescription of generic medication	Prescribing physicians	1 multispeciality practice including 599 prescripbers	Retrospective cohort study	Making generic prescriptions default increase the number of generics prescription wihtout changing physician behaviour directly	USA	2 years	Number of prescriptions for generic medication	The proportion of generic drugs prescribed more than doubled after the interface redesign. After the redesign,generic drug prescribing rates for all but four therapeutic classes were above 90%	EHR default setting on prescription orders	The redesigned search system returns results for a search for a brand-name medication that include both brand-name medications and generic equivalents from the formulary. When a brand-name medication was selected from the search results, it was automatically replaced with the generic equivalent, followed by the brand name in parentheses. A single click on the “dispense as written” (DAW) option wo…	Default order sets, nudging in EHR	System 1	Defaults/pre-orders				Prescriptions/orders	Generic	EHR		Retrospective pre-post study	Yes
1	54369631	Nudging guideline-concordant antibiotic prescribing: a randomized clinical trial	Meeker D et al. 2014	Meeker D et al.	2014	Increase compliance with antibiotic prescription guidelines	Medical professionals licensed to prescribe medication treating adult patients	5 outpatient primary care clinics. Only data from adult pateints presenting acute respiratory infections were considered.	RCT	To encourage more judicious use of antibiotics, we de-signed an intervention that takes advantage of clinicians’ de-sire to be consistent with their public commitments	USA	1 year (intervetion 12 weeks)	Antibiotic prescribing rates for antibiotic-inappropriate ARIdiagnoses in baseline and intervention periods, adjusted for patient age, sex, and insurancestatus+N12	Controlling for baselineprescribing rates, we found that the posted commitment letter resulted in a 19.7 absolutepercentage reduction in inappropriate antibiotic prescribing rate relative to control	poster-sized commitment letters inexamination rooms	The posted commitment letter, written at the eighth gradereading level and displayed in English and Spanish, empha-sized clinician commitment to guidelines for appropriate an-tibiotic prescribing and explained why antibiotics were not ap-propriate in many cases. Poster showed picture and signature of the physician.	Nudging in physical environment	System 1	Environmental cueing/priming				Prescriptions/orders	Antibiotic	Physical environment		Randomized controlled trial	Yes
1	54369655	The effect of medication cost transparency alerts on prescriber behavior	Monsen CB et al. 2019	Monsen CB et al.	2019	Reduce prescription of high-cost (low-value) medication	Prescribing physicians	210	RCT (randomized at the clinic level)	Clinical decision support interventions designed to provide information atthe point of prescribing may encourage cost-conscious prescribingwithout restricting choice.	USA	4 months	Change in prescribing volume for each of the 4 selectedmedication classes during the 12-week intervention period relative to a prior 24-week baseline	During the intervention period, a decrease in dailyprescribing volume was noted for all high-cost medications, totaling a decrease by 32%	alerts in prescription system with suggested alternatives	Computerized alert whenever they ordered amedication among 4 high-cost medication classes. For each class, a lower cost, equally effective, and safe alter-native was available		System 2	Active choice				Prescriptions/orders	High-cost medication	EHR		Randomized controlled trial	Yes
1	54369700	Variable effectiveness of stepwise implementation of nudge-type interventions to improve provider compliance with intraoperative low tidal volume ventilation	O'Reilly-Shah VN et al. 2018	O'Reilly-Shah VN et al.	2018	Improve compliance with lung-protective ventilation strategies during general anaesthesia	Anesthesiology team	5 units. 21937 unique cases using ventilation were performed during the study	Before-after comparison with 7 categories	Dashboards have been used in the healthcare arena to improve diabetes management,15 improve compliance with best practice prescribing patterns16 and provide feedback on patient length of stay. Default ventilator settings may play a significant role in LPV adoption	USA	9 months	Our primary outcome, case-level VT8 compliance, was derived from attending-level VT8 compliance.	Absolute compliance rates increased from 59.3% to 87.8%preintervention to postintervention. Introduction of attending physician dashboards resulted in a 41% increase in the odds of compliance (OR 1.41, 95%CI 1.17 to 1.69, p=0.002). Subsequently, the addition of advanced practice provider and resident dashboards lead to an additional 93% increase in the odds of compliance (OR 1.93, 95%CI 1.52 to 2…	dashboard with compliance metrics emailed to prividers, default setting on anesthesia machines reduced	One intervention was a reduction of the default VT setting on mechanical ventilators in the operating room from 700mL to 400mL. The other intervention was a quarterly email to each anaesthesia provider tabulating their ventilation compliance and how it compared with department-wide goals and compli-ance.	Alerts, defaults	Both	Defaults/pre-orders	Feedback			Procedure	Ventilation	Medical device/machine	email	Prospective pre-post study with cross-over	Yes
1	54369714	Grab a Seat! Nudging Providers to Sit Improves the Patient Experience in the Emergency Department	Orloski CJ et al. 2019	Orloski CJ et al.	2019	Improve patient experiece by having providers sit down during examination	Physicians at an emergency department	2 emergency departments	Prospective, controlled pre–post trial	Physician non-verbal cues and "posture" improve when they sit while seeing a patient. The strategic placement of a chair can increase the chaces that the physician will sit down.	USA	11 months. (3 baseline, 4 intervention, 4 washout period)	The primary outcome examined the influence of provider sitting on patient satisfaction.A secondary outcome examined the frequency of provider sitting	Sitting at any point during an ED encounterimproved responses to satisfaction questions. The odds of provider sitting increased 30% when a seat was placed inthe room.	placing a "branded" chair in the room.	Study interventions included (a) placement of branded folding seats and (b) an educational campaign. The educational campaign included production of a 4-minute video (https://vimeo.com/162120595) that was disseminated to house staff, attending physicians, nurses, and advanced practice providers (APPs) through e-mail and in-person presentation by a study member. Both sites received education, but …	Nudging in physical environment	Both	Environmental cueing/priming	Education			Procedure	Sitting down during examination	Physical environment		Prospective controlled pre-post study	Yes
1	54369721	Nudging physicians and patients with autopend clinical decision support to improve diabetes management	Panattoni L et al. 2018	Panattoni L et al.	2018	Increase compliance with diabetes preventive care (use of routine glycated hemoglobin)	Patients with problem list diagnosis of diabetes mellitus and their providers	An ambulatory healthcare system serving more than 1 million patients. A total of 8792 patients received 15,630 HMT reminders	Observational pre-post study	Automatic reminders can improve the chances of proper screening among diabetes patients. Alarms in patient records as well as pre-filled orders can increase the chances of physicians ordering the test.	USA	2,5 years (1 pre, 1,5 post)	A1C laboratory test completion. Patient HMT reminders. “Post autopend” indicated all HMT reminders sent after November 13, 2012. “Read reminder” recorded whether the patient clicked on the HMT reminder. “Time to reading” measured the number of days between when the HMT reminder was sent and when the patient clicked on it.Time to laboratory test completion. This measured the number of days between…	Reminders sent in the postautopend period were associated with a 33.9% increase in the likelihood of laboratory test completion. For unread reminders, there was no statistically significant difference in A1C laboratory test completion among patients who were sent reminders in the postautopend period.	email reminders with information or with A1C orders.	Pre-autopend - reminder emails to patients instructing them to contact their provider. Post-Autopend (1) routed upcoming laboratory test notifications to a separate electronic folder, in addition to including an alert in the patient’s chart; (2) automatically populated or “pended” preauthorization forms in the electronic folder; and (3) linked the timing and content of the patient HMT reminders t…	EHR nudging, email, pre-filled orders	Both	Alerts/reminders	Defaults/pre-orders			Prescriptions/orders	A1C test for diabietes prevention	EHR		Retrospective pre-post study	Yes
1	54369731	Effect of an Automated Patient Dashboard Using Active Choice and Peer Comparison Performance Feedback to Physicians on Statin Prescribing: The PRESCRIBE Cluster Randomized Clinical Trial	Patel MS et al. 2018	Patel MS et al.	2018	Increase guideline-concordant statin prescriptions	Primary care physicians	32 practice sites including 96 PCPs and 4774 patients not previously receiving statins	3-arm RCT	Dashboards could help clinicians identify gaps in care for an entire panel of patients,untethered from the timing of individual visits. Active choice is a method used toaddress delays in decision making by prompting an immediate decision between alternative choices	USA	2 months	Statin prescription rates	In the main adjusted model, compared with usual care, there was a significant increase in statin prescribing in the active choice with peer comparison arm, but not in the active choice arm only.	email and eletronic dashboard/decision support	Primary care physicians in the 2 intervention arms were emailed a link to an automated online dashboard listing their patients who met national guidelines for statin therapy buthad not been prescribed this medication. The dashboard included relevant patient information, andfor each patient, PCPs were asked to make an active choice to prescribe atorvastatin, 20 mg, oncedaily, atorvastatin at anoth…	Email, dashboard, decision support	Both	Alerts/reminders	Active choice	Peer comparison		Prescriptions/orders	Statin prescription	Email	Electronic dashboard	Randomized controlled trial	Yes
1	54369736	Using Active Choice Within the Electronic Health Record to Increase Influenza Vaccination Rates	Patel MS et al. 2017	Patel MS et al.	2017	Increase influenza vaccination rates	Primary care physicians	3 sites	Observational study	Active choice that require clinicians to accept or decline an order for colonoscopy and mammography can significantly increase order rates for these screening tests	USA	2.5 years	Change in influenza vaccinationorder rates at the intervention practice compared totwo control practices for the 2012–2013 flu season,comparing trends during the prior two flu seasonsadjusting for time trends and patient and clinic visitcharacteristics	Intervention practice using active choice had a significantly greaterincrease than the control, representing a 37.3% increase compared to pre-intervention. More than 99.9% of orders placed during the study resulted in vaccination.	Prompt in the EHR	The EHR confirmed patient eligibility during the clinic visit and, upon accessing thepatient chart, prompted the physician and their medical assistant to actively choose to accept or cancel an order for the influenza vaccine.	EHR nudging (active choice)	System 2	Active choice				Prescriptions/orders	Vaccination	EHR		Retrospective controlled pre-post study	Yes
1	54369832	Randomised controlled trial of a theory-based intervention to prompt front-line staff to take up the seasonal influenza vaccine	Schmidtke KA et al. 2019	Schmidtke KA et al.	2019	Increase influenza vaccination rates of staff	Front-line staff employed by the hospital	7540 front-line staff	4-arm RCT	Letters informed by social normative theory (a type of ’nudge theory’)	England	3 months of outcome data recorded	The proportion of hospital staff vaccinated on-site	There were no statistically significant effects of either norm or the interaction. Vaccination rates in all groups was 43%	Letter	The standard letter included only general information directing the staff to take up the vaccine. A second letter highlighted a type of social norm based on peer comparisons. A third letter highlighted a type of social norm based on an appeal to authority. A fourth letter included a combination of the social norms.	Letter	System 1	Alerts/reminders				Vaccination		Letter		Randomized controlled trial	No
1	54369841	Effect of a Price Transparency Intervention in the Electronic Health Record on Clinician Ordering of Inpatient Laboratory Tests: The PRICE Randomized Clinical Trial	Sedrak MS et al. 2017	Sedrak MS et al.	2017	Reduce unecessary inpatient tests	Clinicians who could place orders in the EHR, faculty physicians, residents and fellows, nurse practitioners, and physician assistants	3 hospitals, included 98529 patients comprising 142921 hospital admissions	RCT comparing a 1-year intervention to a 1-year pre intervention period , and adjusting for time trends and patient characteristics. Ransomization at the "test order" level	Making costs transparent prompts the clinican to consider the cost-benefit of their test orders	USA	2 years total	Primary outcome was the number of tests ordered per patient-day. Secondary outcomes were tests performed per patient-day and Medicare associated fees.	There were no signifiant changes in overall test ordering behavior or associated fees. Significant relative decrease in test ordering for patients in ICU. Significant relative increase in test ordering for patient without ICU stay. Significant relative decrease in orders for tests in the top most expensive quartile. And an increase in orders for the tests in the least expensive quirtile.	Information shown in EHR	Inpatient laboratory test groups were randomly assigned to display Medicare allowable fees (30 in intervention) or not (30 incontrol) in the EHR. For the laboratory test groups randomized to the intervention arm, fees were displayed in the EHR at the time of order search results and entry along with the following text at the time of entry: “The dollar amount represents Medicarere imbursement for …	EHR nudging (information)	System 2	Information transparency				Prescriptions/orders	Reduce unnecessary tests	EHR		Randomized controlled trial	No
1	54369854	Successful use of "Choice Architecture" and "Nudge Theory" in a quality improvement initiative of analgesia administration after Caesarean section	Shakespeare T et al. 2018	Shakespeare T et al.	2018	Improve administration of analgesic medications after Caesarean section	Midwives in the postoperative ward.	Tertiary teaching hospital	Before and after	Education and chart redesign canfacilitate improved midwife compliance with novel care pathways.	Australia	Observations before intervention and 12 months after intervention	Compliance with the prescribing guidelines and correct administration of each medication	Medication administration improved from 40% to 90%with the interventions described	Pre-printed medication chart and education	The first interventionwas an education programme for postoperative ward nursing staff,emphasizing the importance of regular medication prescription andadministration. The second intervention included changes to the inpatient medication chart. The medication chart was altered to include highlighted, preprinted medication orders for all regular analgesia, breakthrough analgesia, and aperients as we…	Default order sets	both	Education	Defaults/pre-orders			Procedure	Analgesia after C-section	Routine activities		Prospective pre-post study	Yes
1	54369858	Effect of Introducing a Default Order in the Electronic Medical Record on Unnecessary Daily Imaging During Palliative Radiotherapy for Adults With Cancer: A Stepped-Wedge Cluster Randomized Clinical Trial	Sharma S et al. 2019	Sharma S et al.	2019	Reduce imaging tests for patient undergoing palliative radiotherapy	Oncology physicians	21 radiation oncologists and1019 patients who received 1188 palliative radiotherapy courses	A Stepped-Wedge ClusterRandomized Clinical Trial	Default options, which leverage insights from behavioraleconomics, can change physician behavior but have focused less on deadoption of unnecessary care	USA	2 years	The primary outcome was a binary indicator of radio therapy courses with daily imaging (defined as imaging during ≥80% of treatments)	Daily imaging was used in 68.2% (463/679) of courses in preintervention periods and 32.4%(165/509) of courses in intervention periods. The default in-tervention led to a significant reduction in daily imaging	Default order in EHR	The intervention introduced a default imaging order in theEHR that specified no daily imaging during palliative radio-therapy. Physicians could opt out, selecting another imaging fre-quency.	Default order sets, Nudging in EHR	System 1	Defaults/pre-orders				Prescriptions/orders	Unnecessay imaging tests (during palliative care)	EHR		Randomized controlled trial	Yes
1	54369880	Effect of two behavioural 'nudging' interventions on management decisions for low back pain: a randomised vignette-based study in general practitioners	Soon J et al. 2018	Soon J et al.	2018	Improve guideline conrcordance for lower back pain treatment	General practitioners	120 GPs	Randomized vignette-based study	Nudges’ which take advantage of the cognitive biases influencing clinicians’ habitual behaviour to make it more difficult to choose low-value options while preserving their freedom to choose	Australia	coss-sectional study	The primary outcome was the proportion of scenarios where practitioners chose at least one of the low-value care options	A default option nudge reduced the odds of choosing low-value options for low back pain in clinical vignettes. Embedding high value options as defaults in clinical decision support tools could improve quality of care	Decision support display	Australian GPs completed four clinical vignettes of patients with low back pain. A 2x2 factorial design randomised participants to two possible nudge interventions: ’partition display’ nudge (low-value options presented horizontally, high-value options listed vertically) or ’default option’ nudge (high-value options presented as the default, low-value options presented only after clicking for mor…	Default order sets, Nudging in EHR	System 1	Defaults/pre-orders				Prescriptions/orders	High value treatment for lower-back pain	EHR		Randomized vignette-based study	Yes
1	54369921	Nudging physician prescription decisions by partitioning the order set: results of a vignette-based study	Tannenbaum D et al. 2014	Tannenbaum D et al.	2014	Improve guideline concordance for acute respiratory infection treatment	Primary care physicians	84 respondents	Randomized vignette-based study	A number of studies have determined that the partitioning (i.e., grouping) of options canstrongly influence decisions, as people tend to be biased towardsequal allocation of money or choices to each group of availableoptions, regardless of how those options are partitioned	USA	coss-sectional study	The main outcome was provider treatment choice. For antibiotic inappropriate vignettes, authors categorized responses as prescription drugs or OTC-only options. For antibiotic appropriate vignettes, they categorized responses as broad or narrow spectrum antibiotics	Across vignettes, there was an 11.5 percentage point reduction in choosing aggressive treatmentoptions (e.g., broad-spectrum antibiotics) when aggressive options were grouped compared to when those same options were listed individually	Simulated EHR display	For each vignette, pro-viders were randomly assigned to one of two menu parti-tions. For antibiotic-inappropriate vignettes, the treatmentmenu either listed over-the-counter (OTC) medications indi-vidually while grouping prescriptions together, or displayedthe reverse partition. For antibiotic-appropriate vignettes,the treatment menu either listed narrow-spectrum antibi-otics individually while g…	Partitioning, nudging in EHR	System 1	Defaults/pre-orders				Prescriptions/orders	Antibiotics	EHR		Randomized vignette-based study	Yes
1	63654662	A Multifaceted Intervention Improves Prescribing for Acute Respiratory Infection for Adults and Children in Emergency Department and Urgent Care Settings	Yadav K et al. 2019	Yadav K et al.	2019	Improve guideline concordance for acute respiratory infection treatment	Prescribing clinicians at acute care ambulatory settings (not resident physicians)	44,820 ARI visits among 292 providers across all nine cluster sites	Cluster-randomized clinical trial (adapted intervention OR enhanced - nudging - intervention	Adding nudges to antibiotic stewardship program can improve prescribing outcomes	USA	1.5 years	Proportion of antibiotic inappropriate ARI diagnosis visits that received an outpatient antibiotic prescription by individual providers	Interventions significantly reduced the proportion of inappropriate prescriptions compared to baseline. More intensive behavioral nudging methods were not significantly more effective than the adapter intervention.	Embedded in physical environment and work processes. Email feedback.	The adapted intervention incorporated strategies from the US Centers for Disease Control and Prevention's Core Elements for Outpatient Antibiotic Stewardship, including provider and patient education, a physician champion, and departmental feedback (Get Smart materials). The enhanced intervention used all of the elements of the adapted intervention and also included peer comparison feed-back and …		System 1	Peer comparison	Environmental cueing/priming			Prescriptions/orders	Antibiotics	Physical environment	email	Randomized controlled trial	Yes
2	76868620	The effect of defaults in an electronic health record on laboratory test ordering practices for pediatric patients	Probst CA et al. 2013	Probst CA et al.	2013	Study the effect of opt-in, opt-out, and recommended order sets on laboratory orders	Pediatric phisicians	72 physicians reviewed 6 cases each	Vignette study	Opt-in, opt-out or recommended order sets influence prescription behavior	USA	Cross-sectional observation	No of tests selected and their respective costs	When all laboratory tests were preselected, providersordered significantly more tests and increased the cost of admission by more than $70 when compared with the opt-in,p<0.01, and recommended EHR designs, p<0.01. Furthermore, providers ordered more tests recommended by the pediatric experts when using the recommended design than when using the opt-in design, p<0.03, although the total number of …	EHR order sets	3 different designes were evaluated: opt-in (no laboratory tests preselected), opt-out (all laboratory tests preselected), or recommended (only laboratory tests recommended by pediatric experts preselected)	Defaults, order sets	System 1	Defaults/pre-orders				Prescriptions/orders	Reduce unnecessary tests	EHR		Randomized vignette-based study	Yes
2	76870291	Impact of environmental olfactory cues on hand hygiene behaviour in a simulated hospital environment: a randomized study	Birnbach DJ et al. 2013	Birnbach DJ et al.	2013	Improve compliance to hand hygene	Novice healthcare providers	165 participants	RCT in simulated environment	Fresh scent primes participants to wash their hands	USA	Cross-sectional	Hand hygene compliance	The standard environment group had an HHC rate of 51% whereas participants in the fresh scent group had a higher HHC rate of 80%	Scent dispersed in environment	Trainees were randomly assigned to groups via randomnumber generation in different orders of training sessions so that some encountered a fresh-smelling environment and others the standard setting		System 1	Environmental cueing/priming				Hand hygiene		Physical environment		Randomized controlled trial	Yes
2	76870295	An evaluation of a price transparency intervention for two commonly prescribed medications on total institutional expenditure: a prospective study	Langley T et al. 2018	Langley T et al.	2018	Evaluate whether providing information on the cost of drugs to clinicians would modify total expenditure	Clinicians prescribing antibiotics or corticosteroids at acute medical hospital	428 patient were prescribed antibiotics and 55 patients were prescribed corticosteroids during the study period	Before-after observational study	The provision of extra information to clinicians, with no intention of directing the clinician in their decision making (potentially reducing their autonomy and clinical obligations to the patient), but simply to inform them of the cost of this decision.	England	104 weeks	The prescribing data were combined with the data on drug costs to calculate the total weekly expenditure on antibiotics and inhaled corticosteroids. Data on the total weekly numbers of patients in both therapeutic categories (those prescribed antibiotics and inhaled corticosteroids) were also collected	The intervention led to an immediate increase of 18% in prescriptions for doxycycline, which is a relatively cheap option when treating respiratory infection, but this did not translate into a sustained decrease in overall weekly expenditure on antibiotics, which was the primary outcome of interest. There was no substantial change in expenditure on inhaled corticosteroids that could be attributed…	Price transparency in EHR	The RDH uses iSoft electronic prescribing and administration software to permit electronic prescribing of drugs. This has a setting that permits the cost of the drug to be added to the display that the prescribing clinician sees immediately prior to selecting the medication of choice. The prescribing clinician only sees the cost of the antibiotic or inhaled corticosteroid that is selected (as dem…	Cost transparency, EHR	System 2	Information transparency				Prescriptions/orders	High-cost medication	EHR		Retrospective pre-post study	No
2	76870309	Effect of Behavioral Interventions on Inappropriate Antibiotic Prescribing Among Primary Care Practices: A Randomized Clinical Trial	Meeker D et al. 2016	Meeker D et al.	2016	Improve guideline concordance for acute respiratory infection treatment	Clinicians at primary care practices	248 clinicians	RCT	Interventions based on behavioral science might reduce inappropriateantibiotic prescribing	USA	18 months	Antibiotic prescribing rates for visits withantibiotic-inappropriate diagnoses (nonspecific upper respiratory tract infections, acutebronchitis, and influenza)	Mean antibiotic prescribing rates decreased by 11% for control practices, 16% for suggested alternatives, 18% for accountable justification, and 16 for peer comparison. There were no statistically significant interactions (neither synergy nor interference) between interventions.	EHR, emails	Three behavioral interventions, implemented alone or in combination: suggested alternatives presented electronic order sets suggesting non antibiotic treatments; accountable justification prompted clinicians to enter free-text justifications for prescribing antibiotics into patients’ electronic health records; peer comparison sent emails to clinicians that compared their antibiotic prescribing ra…	Peer comparison, accoutable justification, suggested alternatives	Both	Peer comparison	Accountable justification	Suggested alternatives		Prescriptions/orders	Antibiotics	EHR	Email	Randomized controlled trial	Yes
2	76870312	Changing the default to promote influenza vaccination among health care workers	Lehmann BA et al. 2016	Lehmann BA et al.	2016	Improve influenza vaccination rates of staff	Health care workers, tertiary care	122 employees	RCT	One such nudge that has shown to be able to promote health behavior is the default effect	The Netherlands	Cross-sectional	Vaccination rates in each group	10 out of 61 in the opt-in group were vaccinated, against 12 of 61 participants in the opt-out group. The difference was not statistically significant. In the opt-in condition, 12 of the 61 staff members had an appointment, compared with 24 of the 61 staff members in the opt-out condition. Of the 36 staff members with an appointment, 25 got vaccinated, while only 2 of the 86 staff members without…	Email	In the opt-out condition (N=61), participants received an e-mail with a pre-scheduled appointment for influenza vaccination, which could be changed or canceled. In the opt-in condition (N=61), participants received an e-mail explaining that they had to schedule an appointment if they wanted to get vaccinated.	Defaults	System 1	Defaults/pre-orders				Vaccination		Email		Randomized controlled trial	No

## Sheet: Nudging strategies
system ID	year	nudging label	action (active/passive)	timing (sync, async)	notes	quadrant	objective (targeting staff)	statistically significant positive results?	design label	System 1/2?
76870309	2016	accountable justification	active	sync	clinicans were asked to enter a justification (text filed) when prescribing an antibiotic	Q1	prescriptions/orders	yes	RCT	system2
54369065	2019	active choice	active	sync	EHR prompts with question "continue vital signs thoughout the night? yes,no" at time of ordering	Q1	prescriptions/orders	yes	other	system2
54369507	2018	active choice	active	sync	EHR prompts to accept or cancel vaccination order when viewing patient chart	Q1	prescriptions/orders	yes	controlled	system2
54369655	2019	active choice	active	sync	when a high-cost medication was chosen, an alert was shown that required an active choice from prescriber	Q1	prescriptions/orders	yes	RCT	system2
54369731	2018	active choice	active	sync	when login in to dashboard, for each patient, physicians were asked to chose between three options	Q1	prescriptions/orders	yes	RCT	system2
54369736	2017	active choice	active	sync	alert when accessing patient chart prompting physician to accept or cancel orer for vaccine	Q1	prescriptions/orders	yes	other	system2
54369721	2018	alerts/reminders	active	sync	alert in patient chart when A1C test due, providers could aprove, decline or ignore the order	Q1	prescriptions/orders	yes	other	system2
54369731	2018	alerts/reminders	active	async	email with link to dashboard listing patients who met guidelines but were not prescribed statins	Q2	prescriptions/orders	yes	RCT	system2
54369448	2010	alerts/reminders	active	sync	alerts informing of risk class and missing information when patient chart is accessed	Q1	procedure	no	RCT	system2
54369145	2016	alerts/reminders	active	sync	real time dashboard displaying alerts when TVes were excessive	Q1	procedure	yes	controlled	system2
54369832	2019	alerts/reminders	passive	async	letter sent to staff about vaccination. Different texts based on different social norms were sent to intervention groups	Q3	vaccination	no	RCT	system1
54369144	2013	defaults/pre-orders	passive	sync	ordering template	Q4	prescriptions/orders	yes	other	system1
54369607	2016	defaults/pre-orders	passive	sync	automatically substitute generic with "dispense as written" option	Q4	prescriptions/orders	yes	other	system1
54369721	2018	defaults/pre-orders	passive	async	automatically populated pre-authorization forms	Q3	prescriptions/orders	yes	other	system1
54369858	2019	defaults/pre-orders	passive	sync	default order for "no daily imagine during palliative therapy" with "opt-out" option	Q4	prescriptions/orders	yes	RCT	system1
54369880	2018	defaults/pre-orders	passive	sync	different ways to display options in electronic system	Q4	prescriptions/orders	yes	RCT	system1
54369921	2014	defaults/pre-orders	passive	sync	different ways to display options in electronic system	Q4	prescriptions/orders	yes	RCT	system1
76868620	2013	defaults/pre-orders	passive	sync	default orders changed (opt-in vs. opt-out vs. recommended)	Q4	prescriptions/orders	yes	other	system1
54369145	2016	defaults/pre-orders	passive	sync	default ventilator settings changed	Q4	procedure	yes	controlled	system1
54369415	2011	defaults/pre-orders	passive	sync	prefilled syringes for procedure	Q4	procedure	yes	RCT	system1
54369700	2018	defaults/pre-orders	passive	sync	default ventilator settings changed	Q4	procedure	yes	other	system1
54369854	2018	defaults/pre-orders	passive	sync	pre-printed and highlighted orders in the medication chart	Q4	procedure	yes	other	system1
76870312	2016	defaults/pre-orders	passive	async	emails with opt-in (call to book) vs opt-out (call to cancel) messages for vaccination	Q3	vaccination	no	RCT	system1
54369065	2019	education	passive	async	Education sessions for all physicians	Q3	prescriptions/orders	yes	other	system2
54369714	2019	education	passive	async	information videos and in person presentations by study memebers	Q3	procedure	yes	controlled	system2
54369854	2018	education	passive	async	education program emphasizing the importance of regular medication prescription	Q3	procedure	yes	other	system2
54369181	2018	environmental cueing/priming	passive	async	posters in vicinity of gel dispenser	Q3	hand hygiene	yes	controlled	system1
54369511	2016	environmental cueing/priming	passive	async	citrus smell in environment; poster of eyes near gel dispenser	Q3	hand hygiene	yes	RCT	system1
76870291	2013	environmental cueing/priming	passive	async	"fresh" aroma dispersed in environment	Q3	hand hygiene	yes	RCT	system1
54369065	2019	environmental cueing/priming	passive	async	Customized signage depicting empowered nurses advocating for patients was posted near the huddle board	Q3	prescriptions/orders	yes	other	system1
54369567	2019	environmental cueing/priming	passive	async	warning printed on CT report (seen when viewing results, not when placing order	Q3	prescriptions/orders	yes	controlled	system1
54369631	2014	environmental cueing/priming	passive	async	poster with commitment letter in examination rooms	Q3	prescriptions/orders	yes	RCT	system1
63654662	2019	environmental cueing/priming	passive	async	public-facing demonstrations of committment (posters)	Q3	prescriptions/orders	yes	RCT	system1
54369714	2019	environmental cueing/priming	passive	sync	"branded" folding chairs placed in examination room	Q4	procedure	yes	controlled	system1
54369536	2016	feedback	passive	async	compliance rates shared at morning meeting	Q3	hand hygiene	no	other	system2
54369700	2018	feedback	passive	async	quaterly email tabulating compliance, compared to department goals and overall compliance	Q3	procedure	yes	other	system2
54369536	2016	goal setting	active	async	teams set compliance goals	Q2	hand hygiene	no	other	system2
54369841	2017	information transparency	passive	sync	Medicare allowable fees were displayed at time of order search for laboratory tests in the intervention group	Q4	prescriptions/orders	no	RCT	system2
76870295	2018	information transparency	passive	sync	Cost of medications are shown in the description of search results in the order system	Q4	prescriptions/orders	no	other	system2
54369731	2018	peer comparison	passive	async	in the dashboard physicians could see their prescription rates compared to peers	Q3	prescriptions/orders	yes	RCT	system1
63654662	2019	peer comparison	passive	async	emails comparing individuals with topperforming peers	Q3	prescriptions/orders	yes	RCT	system1
76870309	2016	peer comparison	passive	async	email ranking peers and saying if individual was a "top performer" or "not a top performer"	Q3	prescriptions/orders	yes	RCT	system1
76870309	2016	suggested alternatives	active	sync	message was shown "antibiotics are not recommended for this diagnosis. See alternatives below"	Q1	prescriptions/orders	yes	RCT	system2
